# Supplementary material for: S-Allyl-L-Cysteine Affects Cell Proliferation and Expression of H2S-Synthetizing Enzymes in MCF-7 and MDA-MB-231 Adenocarcinoma Cell Lines
Source: Biomolecules. 2024 Feb 4;14(2):188. doi: 10.3390/biom14020188 (PMC10886539; doi:10.3390/biom14020188)
Supplement: Supplementary file 1 [file biomolecules-14-00188-s001.zip]

Archive with 7 entries (7 files):
- biomolecules-2821198-supplementary.pdf
- Original Western blot pictures of Figure 3A.zip
- Original Western blot pictures of Figure 3B.zip
- Original Western blot pictures of Figure 4A.zip
- Original Western blot pictures of Figure 4B.zip
- Original Western blot pictures of Figure 5A.zip
- Original Western blot pictures of Figure 5B.zip
